# Supplementary material for: Transcriptional licensing is required for Pyrin inflammasome activation in human macrophages and bypassed by mutations causing familial Mediterranean fever
Source: PLoS Biol. 2022 Nov 7;20(11):e3001351. doi: 10.1371/journal.pbio.3001351 (PMC9671422; doi:10.1371/journal.pbio.3001351)
Supplement: S1 Data — Each tab contains the data from one figure, the data is labeled as in the graphs shown in the main figure. (XLSX) [file pbio.3001351.s001.xlsx]

## Sheet: Figure 1ABD
	Figure 1
	A
				IL-1b
		DMSO			CP-456,773
		D1	D2	D3	D1	D2	D3
toxin +	Cdiff	219.459	370.232	513.585	0	0	0			Mean and SEM
	LPS + C.diff	4677.38	6399.37	1864.3	0	0	0
toxin -	C.diff	0	0	0	0	0	0
	LPS + C.diff	496.791	1050.59	12.194	272.035	619.445	807.112
				!L-18
		DMSO			CP-456,773
		D1	D2	D3	D1	D2	D3
toxin +	Cdiff	15.8782	13.2199	0.398761	1.17869	0.844251	16.3686			Mean and SEM
	LPS + C.diff	177.949	237.105	7.75089	1.13	1.62859	31.9143
toxin -	C.diff	1.20314	10.1721	3.6392	3.01948	4.50806	21.3409
	LPS + C.diff	33.1103	91.8047	2.60661	1.93874	2.7433	14.9732
	B	TcdB
			Monocytes			hMDM
			D1	D2	D3	D1	D2	D3
	Toxin conc	40	9976.7	10480.5	10449.8	4464.91	7883.08	9245.18
		20	10694.1	10796.6	8164.05	4450.89	7323.31	8822.95
		10	9997.82	10206.3	7926.33	2220.29	4458.42	6363.85			Mean and SEM
		5	11216.7	10927.7	4070.41	1631.63	1794.08	2388.29
		2.5	9790.59	9809.17	1277.94	1200	1376.34	2204.2
		1.25	10254.4	8552.29	65.818	800	1073.62	2325.44
		0.625	5653.17	6690.59	69.106
		0.3125	815.969	894.687	0
		0.15625	38.165	88.145	0
	B	TcdA
			Monocytes			hMDM
			D1	D2	D3	D1	D2	D3
	Toxin conc	2000	6.92713	8.63659	9.11367	0	0	0
		1000	7.41508	7.4247	5.65512	0	0	0							Mean and SEM
		500	3.565	6.98428	3.23151	0	0	0							Each data point is an average of two technical replicates
		250	1.46627	5.14003	1.7752	0	0	0
		125	1.53029	2.98852	1.50618	0	0	0
	D	hMDM - IL-1b
		Vehicle			CP-456,773			VX-765			Colchicine
		D1	D2	D3	D1	D2	D3	D1	D2	D3	D1	D2	D3
	UT	160.909	220.563	6.32855
	LPS	220.563	1.3	114.283											Mean and SEM
	TcdB	7357.12	7385.73	4644.1	1679.98	994.234	716.639	1053.56	873.366	425.135	7161.98	7029.59	4989.83		Each data point is an average of two technical replicates
	Nigericin	10368.4	13738.3	15141.9	512.303	504.828	201.18	586.939	549.33	295.886	14155.8	15100.3	15689.1
	PrgI	41419.3	46086.5	37693.5	44842.2	51544.1	39855	4278.85	5853.62	3284.41	46043	45641.2	38846.3
	D	hMDM - LDH
		Vehicle			CP-456,773			VX-765			Colchicine
		D1	D2	D3	D1	D2	D3	D1	D2	D3	D1	D2	D3
	UT	4.1	6.9	0
	LPS	2.78	1.3	0											Mean and SEM
	TcdB	22.2	30.13	19.1	6.85	9.53	11.24	13.42	25.16	2.56	34.84	33.88	10.77		Each data point is an average of two technical replicates
	Nigericin	30.84	37.22	48.6	-0.23	1.19	10.89	5.81	4.89	3.41	39.83	46.08	52.43
	PrgI	50.09	63.47	71.45	35.62	63.4	76.2	5.62	52.52	7.35	28.71	76.14	83.48
	D	Monocyte - IL-1b
		Vehicle			CP-456,773			VX-765			Colchicine
		D1	D2	D3	D1	D2	D3	D1	D2	D3	D1	D2	D3
	UT	0	0	0
	LPS	0	0	44.6851											Mean and SEM
	TcdB	7710.85	6982.8	9493.91	8881.55	7792.58	10299.9	0	0	0	977.657	978.874	670.027		Each data point is an average of two technical replicates
	Nigericin	8254.54	8701.66	9956.98	403.92	6.06	626.878	0	0	148.749	10260.2	7146.23	9729.8
	PrgI	5598.95	1526.56	9431.11	5646.59	1389.06	10270	0	0	0	5925.85	1461.17	9915.99
	D	Monocyte - LDH
		Vehicle			CP-456,773			VX-765			Colchicine
		D1	D2	D3	D1	D2	D3	D1	D2	D3	D1	D2	D3
	UT	0	0	8.981
	LPS	0	0	6.00173											Mean and SEM
	TcdB	82.1715	56.6768	37.4784	74.4648	54.1047	35.8808	0	0	8.49525	0	0	7.0272		Each data point is an average of two technical replicates
	Nigericin	52.5854	43.368	40.8463	0	0	10.4922	0	0	7.04879	56.3509	38.2954	45.9521
	PrgI	42.45	46.09	43.804	41.01	38.04	40.9974	3.48	0	7.05959	47.31	40.4	50.7556
	Supp. Data figure 1. The underlying data for graphs in figure 1

## Sheet: Figure 2AB
	Figure 2
	A	Monocyte - IL-1b
		Vehicle			CP-456,773			VX-765			Colchicine
		D1	D2	D3	D1	D2	D3	D1	D2	D3	D1	D2	D3
	UT	0	0	0											Mean and SEM
	LPS	0	0	0											Each data point is an average of two technical replicates
	TcdA	2954.33	4408.06	6558.47	2616.75	4978.82	6548.38	0	0	635.597	0	0	1137.53
		hMDM - IL-1b
		Vehicle			CP-456,773			VX-765			Colchicine
		D1	D2		D1	D2		D1	D2		D1	D2			Mean
	UT	0	0												Each data point is an average of two technical replicates
	P3C	328.233	0
	TcdA	215.605	71.6695		0	0		288.983	417.34		0	0
	Nigericin	7633.65	7881.03
	B	Monocyte - IL-1b
		Vehicle			CP-456,773			VX-765			Colchicine
		D1	D2	D3	D1	D2	D3	D1	D2	D3	D1	D2	D3
	UT	10.94	16.736	3.117
	LPS	222.56	19.971	17.7085											Mean and SEM
	BAA-473	1286.85	1476.28	2647.08	1579.89	1019.06	2431.59	37.717	9.175	38.3805	23.707	42.848	55.487		Each data point is an average of two technical replicates
		hMDM - IL-1b
		Vehicle			CP-456,773			VX-765			Colchicine
		D1	D2	D3	D1	D2	D3	D1	D2	D3	D1	D2	D3
	UT	0	0	0											Mean and SEM
	P3C	96.7978	62.8162	84.7944											Each data point is an average of two technical replicates
	BAA-473	118.321	107.577	86.6709	110.664	106.891	103.895	86.4538	112.46	88.108	91.6057	144.148	98.8528
	Nigericin	6175.53	6055.66	1339.13
	Supp. Data figure 2. The underlying data for graphs in figure 2

## Sheet: Figure 3ABDFG
	Figure 3
A		IL-1b
		Vehicle			CP-456,773
	UT	0	0	0	0	0	0
	LPS	1793.9	1935.41	2005.9	79.863	59.918	106.3		Mean and SD
	Nigericin	8754.25	9052.05	8704.54	487.171	536.259	372.8		3 technical replicates
	TcdB	3948.22	5909.88	4987.31	193.516	280.227	254.788
	PrgI	8824.02	10210.3	8087.37	10011.1	10634.8	8709
		Caspase-1 activity
		Vehicle			CP-456,773
	UT	239	263	270					Mean and SD
	LPS	577	609	556					3 technical replicates
	Nigericin	2170	2511	2038	640	176	148
	TcdB	838	1014	979	657	537	540
	PrgI	1697	2148	2107	1872	1972	1702
B		ASC speck quant
		Vehicle			CP-456,773
	UT	5.88723	4.74426	5.34188					Mean and SD
	LPS	4.06091	15.3322	18.0473					3 technical replicates
	Nigericin	79.3413	55.6844	57.1157	8.33333	3.73641	6.23974
	TcdB	33.0213	27.9904	50.9831	3.51506	5.50729	4.02685
D		IL-1b
		NLRP3			NLRP3 WAB			Vector control
	UT	0	0	0	0	0	0	0	0	0		Mean and SD
	LPS	0	0	0	0	0	0	0	0	0		3 technical replicates
	Nigericin	737.041	740.984	734.861	0	0	0	0	0	36
	TcdB	1167.45	1087.93	987.557	0	0	0	0	0	36
	PrgI	7854.1	8357.92	8590.71	7956.98	8213.76	8723.63	7856.53	7654.03	7853.26
		TNFa
		NLRP3			NLRP3 WAB			Vector control
	UT	0	0	0	0	0	0	90	0	0		Mean and SD
	LPS	1505.78	1262.39	1207.09	2199.3	1467.58	1668.94	2940.82	1832.61	2523.6		3 technical replicates
F		IL-1b
		hPyrin			Vector ctl
		0	0	0	0	0	0
	UT	476.833	490.159	419.116	1213.72	1353.87	1032.18		Mean and SD
	LPS	5429.13	5611.22	5619.25	6880.03	5959.54	5160.06		3 technical replicates
	Nigericin	3636.08	5156.61	4445.16	6120.67	5966.89	5346.23
	TcdB	6046.03	7264.6	5564.59	7043.11	8473.68	9847
	PrgI
		TNFa
		hPyrin			Vector ctl
	UT	0	0	0	0	0	0		Mean and SD
	LPS	2256.93	2234.57	2466.45	2202.78	2136.86	1934.92		3 technical replicates
G		IL-1b
		WT			CP-456,773			+VX765			ASC KO			Caspase-1 KO			NLRP3 KO			Pyrin KO
	UT	88.6	33.6	29.6	99	182.2	32.6	109.4	39.8	0	0	0	0	0	0	0	0	0	0	0	0	0		Mean and SD
	LPS	148.8	145.2	95.2	99	182.2	74.6	141.6	152.6	67.8	0	109.4	0	0	0	0	0	0	0	679	1981.2	534.8		3 experimental replicates
	Nigericin	14829.2	13482.8	19094.6	287	447.4	494	92	71.8	38.8	10.2	57.8	11.4	0	217.4	0	0	0	0	18464.2	10232.6	28006.8
	PrgI/PA	19517.6	16402.4	20456.8	18561.2	14950	19948	52.2	116.4	71.2	998	127	268.2	0	0	0	16183.6	8905.2	21727.2	12633	6864.4	14876
	Supp. Data figure 3. The underlying data for graphs in figure 3

## Sheet: Figure 4AB
	Figure 4
	A			IL-1b
			WT			NLRP3 KO
	UT	14.02	18.66	17.71	23.09	22.32	13.75		Mean and SEM
	LPS	49.15	70.64	34.56	45.13	63.64	37.78		3 experimental replicates
	TcdB	695.28	1118.5	731.86	577.59	717.89	711.62		Each data point is an average of two technical replicates
	TcdA	479.21	1162.2	665.38	608.77	667.1	889.74
	Nigericin	2867.49	4086.47	1619.25	168.15	242.31	165.89
	dA:dT	1193.99	2018.08	2072	3883.54	2823.18	2115
				TNFa
			WT			NLRP3 KO
	UT	0	0	0	0	0	0		Mean and SEM
	LPS	4760.22	5841.64	5949.19	5664.04	5867.94	5943.96		3 experimental replicates
									Each data point is an average of two technical replicates
	B			IL-1b
			WT			NLRP3 KO
	UT	0	0	0	0.269531	0	0		Mean and SEM
	LPS	0	0	0	0.269531	0	0		3 experimental replicates
	TcdB	193.269	206.256	556.615	316.717	116.202	127.69		Each data point is an average of two technical replicates
	TcdA	269.056	295.606	756.044	469.599	270.771	225.959
	Nigericin	1899.61	3186.51	5998.85	19.3423	0	0
	dA:dT	4123.86	2975.56	4166.98	6107.16	2982.3	2415.73
				TNFa
			WT			NLRP3 KO
	UT	0	0	0	0	0	0		Mean and SEM
	LPS	1488.23	1922.78	1683.34	1648.44	2093.25	1836.07		3 experimental replicates
									Each data point is an average of two technical replicates
	Supp. Data figure 4. The underlying data for graphs in figure 4

## Sheet: Figure 5B
	Figure 5
	B		MEFV
		D1	D2	D3
	UT	1	1	1
	LPS	1.56049	2.11404	2.80986		Mean and SEM
	P3CSK4	0.396117	0.734839	0.926909		Each data point is an average of three technical replicates
			IL-1b
		D1	D2	D3
	UT	1	1	1
	LPS	186.238	38.9216	151.115		Mean and SEM
	P3CSK4	544.203	159.786	473.428		Each data point is an average of three technical replicates
	Supp. Data figure 5. The underlying data for graphs in figure 5

## Sheet: Figure 6ABCDEGH
	Figure 6
	A	TcdA
			3h					18h
			D1	D2	D3	D4		D1	D2	D3	D4
		LPS	0.0745399	0.0102655	0	0		0.0493738	0	0.0008355	0				Mean and SEM
		Vehicle	0.470576	0.06954	0.074856	0.030983		2.46247	0.938917	2.89703	2.41493				Each data point is an average of two technical replicates
		CP-456,773	0.415634	0.0700688	0.077894	0.089988		1.39075	0.85628	3.15259	2.73856
		VX-765	0.146536	0.0615429	0	0		0.31725	0.0599391	0.296663	0.065414
		Colchicine	0.225556	0.0886622	0	0		0.219486	0.0761143	0	0
		BAA-473
			Vehicle			CP-456,773			VX-765			Colchicine
			D1	D2	D3	D1	D2	D3	D1	D2	D3	D1	D2	D3
	3h	LPS	0	0	0
		BAA	0	0	0	3.4005	0	0	0	0	0	3.6245	0	0	Mean and SEM
															Each data point is an average of two technical replicates
	18h	LPS	17.101	0	0
		BAA	3171.51	3303.77	3488.47	3673.19	3057.15	4341.14	706.299	667.639	623.745	565.315	569.287	1056.92
	B
		Nigericin
			3h					18h
			D1	D2	D3	D4		D1	D2	D3	D4
		LPS	0.0745399	0.0102655	0	0		0.0493738	0	0.0008355	0
		Vehicle	7.39615	3.9125	6.91725	4.00931		14.594	6.03731	7.53939	3.73363				Mean and SEM
		CP-456,773	0.142402	0.04375	0	0		0.238996	0	0	0				Each data point is an average of two technical replicates
		VX-765	0.52959	0.108563	0.02864	0		0.566615	0.087471	0.0368775	0
		Colchicine	6.40681	5.14525	7.80617	5.37969		13.1125	6.84622	6.11085	2.66938
	C	TcdB
			3h					18h
			D1	D2	D3	D4		D1	D2	D3	D4
			LPS
		UT	0.0391445	0.027837	0	0		0.103276	0.031292	0	0
		DMSO	2.01323	1.00292	0.883347	0.682984		4.21631	1.26939	1.28405	3.09941				Mean and SEM
		CRID3	0.045763	0	0.057173	0		3.27531	0.262822	1.50068	4.59284				Each data point is an average of two technical replicates
		VX-765	0.32085	0.18912	0.053651	0.053262		0.965712	0.244593	0.326918	0.604959
		Colchicine	1.95379	1.26284	1.23247	0.877215		0.848537	1.63495	0.645155	0.01077
			P3CSK4
		UT	0.0463965	0.02588	0	0		0.055775	0.0682125	0	0
		DMSO	1.92412	1.43046	0.746916	1.1523		0.311202	0.332843	0	0
		CRID3	0.240502	0.060142	0	0.022076		0.0117	0	0	0
		VX-765	0.407885	0.289457	0.040132	0.005073		0.04259	0.15224	0	0.00232
		Colchicine	2.12976	1.36964	0.611408	0.758571		0.143368	0.181921	0	0
	D		TcdB
			Scrambled			59			60
			D1	D2	D3	D1	D2	D3	D1	D2	D3
		UT	0	0	0	0	0	0	0	0	0			Mean and SEM
		LPS	0	0	0	0	0	0	0	0	0			Each data point is an average of two technical replicates
		TcdA	275.91	960.58	465.964	9.396	2.618	195.526	6.204	7.854	277.854
			Nigericin
			Scrambled			59			60
			D1	D2	D3	D1	D2	D3	D1	D2	D3			Mean and SEM
		UT	0	0	0	0	0	0	0	0	0			Each data point is an average of two technical replicates
		LPS	0	0	0	0	0	0	0	0	0
		Nigericin	6374.89	4687.41	7023.49	3740.24	4022.16	7968.58	5912.69	5199.98	8113.32
	E	TcdA
			Scrambled			pepinhTRIF
			D1	D2	D3	D1	D2	D3
		LPS	0	0	19	114.766	44.26	0						Mean and SEM
		TcdA	1669.48	768.708	837.665	1059.75	100.045	115.436						Each data point is an average of two technical replicates
		Nigericin
			Scrambled			pepinhTRIF
			D1	D2	D3	D1	D2	D3						Mean and SEM
		LPS	0	0	19	114.766	44.26	0						Each data point is an average of two technical replicates
		Nigericin	3696.77	1699.97	3229.57	5760.98	5854.65	1627.35
	G
		Pyrin transduced - left panel G
			Vehicle			CP-456,773
		Rpt 1	Rpt 2	Rpt 3	Rpt 1	Rpt 2	Rpt 3
	LPS	87.0527	0	15.0144	10.6487	84.9723	33.7295			Mean and SD
	Nigericin	53.6867	0	0	0	26.5566	35.0466			3 technical replicates
	TcdB	1536.94	1184.36	1196.59	1218.6	1645.62	1693.37
	Needletox + PA	8099.52	7407.62	8031.3	5393.8	8344.62	7713.38
		Vector control transduced - right panel G
			Vehicle			CP-456,773
		Rpt 1	Rpt 2	Rpt 3	Rpt 1	Rpt 2	Rpt 3
	LPS	0	0	0	0	0	2.24696			Mean and SD
	Nigericin	0	0	0	0	0	0			3 technical replicates
	TcdB	0	0	36.3529	0	0	48.2893
	Needletox + PA	7856.53	7654.03	7853.26	8171.57	8593.01	9660.87
	H
		Pyrin transduced - left panel H
			Media			LPS
		Rpt 1	Rpt 2	Rpt 3	Rpt 1	Rpt 2	Rpt 3
	UT	6.78939	8.00656	9.52	4.94438	5.04546	6.09			Mean and SEM
	TcdB	40.6519	36.1837	40.44	47.3541	41.0934	48.41			Each data point is an average of two technical replicates
	TcdB CP-456,773	34.6051	34.4981	38.83	38.1263	35.8867	40.18
	TcdA	40.7223	37.5723	40.75	35.6091	30.6122	38.5
	TcdA CP-456,773	42.9891	38.2426	43.68	33.8569	34.812	36.43
		Vector control transduced - right panel H
			Media			LPS
		Rpt 1	Rpt 2	Rpt 3	Rpt 1	Rpt 2	Rpt 3
	UT	6.36188	6.23612	9.96	4.84032	4.37801	6.36
	TcdB	5.44501	5.42444	7.39	4.39876	4.03298	5.96			Mean and SEM
	TcdB CP-456,773	4.89657	4.34408	6.65	4.28063	4.28751	5.93			Each data point is an average of two technical replicates
	TcdA	5.90907	5.32545	6.19	4.12032	3.67663	5.98
	TcdA CP-456,773	5.27345	5.01718	6.95	4.84032	4.03015	5.22
	Supp. Data figure 6. The underlying data for graphs in figure 6

## Sheet: Figure 7CEFG
	Figure 7
	C
		+ dox
		hPyrin			mPyrin			Vector control
	UT	6.3	8	8.17	4.9	6.2	6.18	3.4	7	3.6
	TcdA	31.1	24.2	24.76	37.8	23.9	44.52	8.6	7.9	12.67		Mean and SEM
	BAA-473	7.4	8.4	7.08	45.6	46.6	47.76	4.4	6.4	8.42		Each data point is an average of two technical replicates
	Nigericin	38	32.6	49.26	55.2	51.5	70.24	77.9	51.1	86.06
		- dox
		hPyrin			mPyrin			Vector control
	UT	7	5	6.34	5.2	3.8	5.06	5.1	2.7	6.79
	TcdA	8.3	7.6	16.98	10.5	9.2	16.84	8.8	9.2	12.09		Mean and SEM
	BAA-473	6.8	5.7	7.12	6	5.7	7.5	5.9	0.7	11.97		Each data point is an average of two technical replicates
	Nigericin	35.1	34.9	69.91	56.6	57.7	76.31	51.3	72.7	73.42
	E	Monocytes
		HD			FMF
	P3C	0	0	0	0	0	33.4304	0	21.323			Mean and SEM
	TcdA	1769.43	3931.9	6129.28	4001.24	4080.2	6457.93	6973.39	6031.18			Each data point is an average of two technical replicates
	TcdA colchicine	0	0	410.688	3873.38	3438.44	6775.78	6723.97	6193.05
	F	hMDM - TcdA
		HD				FMF
	UT	0	0	0	0	0	0	0	0	0	0
	P3C	0	0	0	0	0	0	0	0	0	0
	TcdA	0	0	0	0	4708.14	4241.96	3879.76	6256.52	1007.6	5632.81		Mean and SEM
	TcdA colchicine	0	0	0	0	0	0	0	0	0	42.665		Each data point is an average of two technical replicates
	TcdA VX765	0	0	0	0	580.288	476.644	560.312	981.801	0	642.163
	Nigericin	1479.95	4249.48	1441.28	1946.7	910.538	2424.73	1249.09	1469.06	3065.95	2482.64
	G	hMDM - TcdB
		HD			FMF
	UT	0	0	0	0	0	0	0	0
	P3C	0	0	0	0	0	0	0	0
	TcdB	574.886	386.281	1622.94	85.4855	739.078	4500.1	2899.51	1242.96		Mean and SEM
	TcdB colchicine	563.896	452.656	1120.78	129.046	977.741	1442.12	2547.71	759.683		Each data point is an average of two technical replicates
	TcdB VX765	0	0	0	0	0	275.582	505.694	0
	TcdB CP-456,7773			0			2381.09	930.415	751.795
	TcdB CP-456,773 colchicine	0	0	0	0	0	33.6595	847.837	0
	Nigericin	2719.74	5938.35	1946.7	1274.83	5685.71	1469.06	3065.95	2482.64
	Supp. Data figure 7. The underlying data for graphs in figure 7

## Sheet: Figure S1E
	Figure S1
	E
		IL-1b
		D1	D2	D3
	UT	0	0	0		Mean and SEM
	LPS	0	0	0		Each data point is an average of two technical replicates
	LPS TcdA	0	0	0
	LPS TcdB	4964.02	4794.08	7290.48
	LPS TcdB CP-456,773	226.85	0	303.053
	Supp. Data figure S1. The underlying data for graphs in figure S1

## Sheet: Figure S2BCDE
	Figure S2
	A	Il-1b
		Vehicle			TAK242
	UT	0	0	0
	LPS	946.783	848.386	640.694	0	0	0		Mean and SD
	TcdB	8759.64	6586.81	7781.36	4987.45	4921.83	6820.03		3 technical replicates
	Nigericin	10143.1	11570.2	12070.9	10444.1	10451.8	12222.2
	B	TNFa
		Vehicle			TAK242
	UT				0	0	0		Mean and SD
	LPS	0	0	0	1176.9	1505.57	1069.33		3 technical replicates
	C	Il-1b
		Vehicle			CP-456,773
	UT	91.557	175.511	80.141
	LPS	2230.08	2348.91	1960.93					Mean and SD
	Nigericin	20807.2	21488.6	18215	1080.26	2348.11	2636.53		3 technical replicates
	TcdB	9927.62	8539.53	9353.12	650.42	1036.36	3643.88
	Needletox + PA	27122.1	24827.3	21536.9	23253.6	24662.5
	D
		TNFa
		WT			ASC KO			Caspase-1 KO			NLRP3 KO			Pyrin KO
	UT	0	0	0	0	0	0	0	0	0	0	0	21	0.6	5.825	10.625			Mean and SD
	LPS	4132.8	3051.4	4159.02	721.225	1795.62	1531.4	2204.8	5871.82	4928.38	1923.7	2980.82	2314.18	769.85	1243.47	1176.08			3 experimental replicates
	E	IL-1b
		D1	D2	D3
	UT	0	0	0		Mean and SEM
	LPS	48.6883	111.389	0		Each data point is an average of two technical replicates
	TcdB	2259.15	1952.55	4250.52
	TcdB NXN	3148.9	6110.26	6183.42
		TNFa
		D1	D2	D3
	UT	0	0	0
	LPS	4747.09	9345.36	7049.42		Mean and SEM
	TcdB	5518.06	10009.7	8036.45		Each data point is an average of two technical replicates
	TcdB NXN	5720.62	9255.2	9384.02
	Supp. Data figure S2. The underlying data for graphs in figure S2

## Sheet: Figure S3A
	Figure S3
	A
	TcdB
		3h			18h
		D1	D2	D3	D1	D2	D3
	UT	2.74412	3.68751	0	3.7014	4.85908	0		Mean and SEM
	DMSO	282.411	319.006	701.023	287.05	270.553	688.003		Each data point is an average of two technical replicates
	CRID3	6.54711	7.27468	0	251.014	287.092	568.407
	Colchicine	158.671	214.712	127.02	55.2733	92.7226	79.813
		Supp. Data figure S3. The underlying data for graphs in figure S3
